# Supplementary material for: A Bibliometric Review of Person-Centered Care Research 2010–2024
Source: Healthcare (Basel). 2025 May 27;13(11):1267. doi: 10.3390/healthcare13111267 (PMC12154729; doi:10.3390/healthcare13111267)
Supplement: Supplementary file 1 [file healthcare-13-01267-s001.zip]

Archive with 1 entries (1 files):
- healthcare-3600240-supplementary.pdf
